# Supplementary material for: How Lifestyle Changes during the COVID-19 Global Pandemic Affected the Pattern and Symptoms of the Menstrual Cycle
Source: Int J Environ Res Public Health. 2022 Oct 20;19(20):13622. doi: 10.3390/ijerph192013622 (PMC9602509; doi:10.3390/ijerph192013622)
Supplement: Supplementary file 1 [file ijerph-19-13622-s001.zip]

Archive with 1 entries (1 files):
- ijerph-1958359-supplementary.pdf
